# Supplementary material for: Rice Husk Cellulose-Based Adsorbent to Extract Rare Metals: Preparing and Properties
Source: Materials (Basel). 2023 Sep 19;16(18):6277. doi: 10.3390/ma16186277 (PMC10533061; doi:10.3390/ma16186277)
Supplement: Supplementary file 1 [file materials-16-06277-s001.zip]

Archive with 1 entries (1 files):
- materials-2613066-supplementary.pdf
